# Supplementary material for: Testis transcriptome analysis in male infertility: new insight on the pathogenesis of oligo-azoospermia in cases with and without AZFc microdeletion
Source: BMC Genomics. 2010 Jun 24;11:401. doi: 10.1186/1471-2164-11-401 (PMC2996929; doi:10.1186/1471-2164-11-401)
Supplement: Additional file 1 — List of transcripts (along with their relative accession numbers), that are found downregulated in the cluster of patients with AZFc deletion. [file 1471-2164-11-401-S1.XLS]

## Sheet: Foglio1
ID: NCBI	Molecules
NM_007011	ABHD2
NM_007011	ABHD2
NM_001612	ACRV1
NM_001612	ACRV1
NM_030924	ACSBG2
NM_030924	ACSBG2
NM_006687	ACTL7A
NM_006687	ACTL7A
NM_006686	ACTL7B
NM_006686	ACTL7B
AK058153	ACTRT2
AK058153	ACTRT2
NM_021794	ADAM30
AK054648	ADSSL1
AK054648	ADSSL1
NM_014423	AFF4
AB053313	ALS2CR11
NM_015208	ANKRD12
NM_019644	ANKRD7
NM_019644	ANKRD7
NM_005738	ARL4A
NM_005738	ARL4A
BC015649	BTBD14A
BC015649	BTBD14A
NM_024806	C11ORF63
NM_024806	C11ORF63
AF070559	C13ORF27
AF070559	C13ORF27
AK056145	C14ORF100
AK056145	C14ORF100
NM_032413	C15ORF48
NM_032413	C15ORF48
BC014605	C1ORF182
AF288392	C1ORF26
NM_032705	C1ORF97
NM_032705	C1ORF97
BI519926	C20ORF106
BI519926	C20ORF106
NM_024059	C20ORF195
NM_024059	C20ORF195
NM_015417	SPEF1
BI831542	C20ORF85
BI831542	C20ORF85
NM_032561	C22ORF23
NM_032561	C22ORF23
AK058098	C2ORF51
AK058098	C2ORF51
BF686613	C3ORF60
BF686613	C3ORF60
AK058086	C6ORF89
BC012940	C9ORF9
BC012940	C9ORF9
NM_000067	CA2
NM_000067	CA2
BC014595	CALR3
NM_018272	CASC1
NM_018272	CASC1
NM_003655	CBX4
NM_003655	CBX4
AK057305	CCDC11
AK057305	CCDC11
NM_012337	CCDC19
NM_012337	CCDC19
NM_032600	CCDC54
NM_032600	CCDC54
NM_032573	CCDC62
NM_032573	CCDC62
NM_031290	CCDC70
NM_006584	CCT6B
NM_005192	CDKN3
NM_005192	CDKN3
BC017503	CDR2
BC017503	CDR2
NM_024899	CEP76
NM_024899	CEP76
NM_004362	CLGN
NM_004362	CLGN
NM_007098	CLTCL1
NM_007098	CLTCL1
NM_052999	CMTM1
NM_052999	CMTM1
NM_003296	CRISP2
NM_003296	CRISP2
NM_001321	CSRP2
NM_001321	CSRP2
Z22780	CYLC1
Z22780	CYLC1
NM_004081	DAZ1
NM_003887	DDEF2
NM_013264	DDX25
NM_013264	DDX25
NM_024415	DDX4
NM_024415	DDX4
AL133057	LRWD1
AL133057	LRWD1
NM_032262	DKFZP434N035
NM_032262	DKFZP434N035
NM_014419	DKKL1
NM_014419	DKKL1
AK057273	DMRTB1
AK057273	DMRTB1
BC010145	DNAJC4
NM_033105	DNAJC5B
NM_033105	DNAJC5B
NM_022357	DPEP3
AK057511	DPY19L2 (includes EG:283417)
AK057511	DPY19L2 (includes EG:283417)
AF272348	DZIP1
NM_001965	EGR4
AK057504	GTSF1
NM_024556	FAM118B
NM_024556	FAM118B
NM_003602	FKBP6
NM_003602	FKBP6
AK058100	FLJ25371
AK058100	FLJ25371
BC016024	FOXA3
NM_002041	GABPB2
NM_001468	GAGE1
NM_001468	GAGE1
NM_025211	GKAP1
NM_025211	GKAP1
AF155827	HELLS
AF155827	HELLS
AL137466	HEMK1
AL137466	HEMK1
NM_020386	HRASLS
NM_020386	HRASLS
NM_014278	HSPA4L
NM_014278	HSPA4L
NM_022307	ICA1
NM_022307	ICA1
NM_025103	IFT74
NM_019612	IRGC
NM_019612	IRGC
U61167	ITSN2
AB051453	RIMBP3 (includes EG:85376)
AB051453	RIMBP3 (includes EG:85376)
NM_020242	KIF15
NM_020242	KIF15
AL035464	KIF6
AL035464	KIF6
NM_018143	KLHL11
NM_018143	KLHL11
NM_015515	KRT23
NM_015515	KRT23
BC018445	LACE1
BC018445	LACE1
NM_016027	LACTB2
NM_002301	LDHC
NM_002301	LDHC
BC012203	FAM71E1
AL080132	LOC283079
AL137547	C1ORF222
AL137547	C1ORF222
AL133596	LOC440895
AL162052	LOC90520
AL162052	LOC90520
NM_033413	LRRC46
NM_033413	LRRC46
AK058202	LSM14B
AK058202	LSM14B
NM_017816	LYAR
NM_017816	LYAR
NM_002364	MAGEB2 (includes EG:4113)
NM_002364	MAGEB2 (includes EG:4113)
NM_005907	MAN1A1
NM_005907	MAN1A1
NM_022826	MARCH7
NM_022826	MARCH7
NM_033412	MCART1
NM_033412	MCART1
NM_002393	MDM4
NM_002393	MDM4
NM_014050	MRPL42 (includes EG:28977)
NM_014050	MRPL42 (includes EG:28977)
NM_023945	MS4A5
NM_023945	MS4A5
AF354931	MS4A6E
AF354931	MS4A6E
X66087	MYBL1
AB058696	CCDC136
AB058696	CCDC136
NM_004146	NDUFB7
NM_020645	NRIP3
AF417165	NT5C1B
AF417165	NT5C1B
NM_031423	NUF2
NM_032599	FAM71F1
NM_032599	FAM71F1
NM_024410	ODF1
BC015050	OIP5
BC015050	OIP5
NM_018324	OLAH
NM_018324	OLAH
AK001134	PCDH17
AK001134	PCDH17
AK057235	PCSK4
AK057235	PCSK4
NM_002861	PCYT2
NM_002861	PCYT2
NM_005019	PDE1A
NM_005019	PDE1A
NM_002610	PDK1
NM_002610	PDK1
NM_002627	PFKP
NM_002627	PFKP
NM_000294	PHKG2
NM_000294	PHKG2
NM_032471	PKIB
NM_004203	PKMYT1
NM_004203	PKMYT1
NM_033123	PLCZ1
NM_033123	PLCZ1
NM_020359	PLSCR2
NM_020359	PLSCR2
NM_002712	PPP1R7
NM_002762	PRM2
NM_002762	PRM2
NM_018607	C2ORF56
NM_018607	C2ORF56
NM_006017	PROM1
NM_030783	PTDSS2
BE537717	RALGPS2
BE537717	RALGPS2
AL117490	RBJ
NM_052969	RPL39L
NM_052969	RPL39L
U66589	RPL5
U66589	RPL5
D49835	RREB1
D49835	RREB1
AK056937	SAMD13
AK056937	SAMD13
AL137678	SEL1L2
AL137678	SEL1L2
AK058046	SH3RF2
AK058046	SH3RF2
NM_032315	SLC25A33
NM_006931	SLC2A3
NM_006931	SLC2A3
NM_003039	SLC2A5
NM_003039	SLC2A5
NM_030663	SMCP
NM_030663	SMCP
NM_006940	SOX5 (includes EG:6660)
NM_006940	SOX5 (includes EG:6660)
NM_012443	SPAG6
BC014608	SPATA17
NM_032598	SPATA22
NM_032598	SPATA22
NM_021114	SPINK2
NM_021114	SPINK2
NM_003136	SRP54
NM_003136	SRP54
NM_006456	ST6GALNAC2
NM_032258	TBC1D3
NM_032258	TBC1D3
AB026156	TCAM1
M31523	TCF3
M31523	TCF3
AK058078	TCP10L
AK058078	TCP10L
NM_018679	TCP11
NM_018679	TCP11
NM_053285	TEKT1
NM_053285	TEKT1
NM_031451	TEX101
NM_031272	TEX14
NM_031272	TEX14
BC008988	TIMD4
BC008988	TIMD4
NM_012253	TKTL1
NM_012253	TKTL1
NM_032136	TKTL2
NM_032136	TKTL2
NM_003284	TNP1
NM_003284	TNP1
BC017589	TPD52L3
BC017589	TPD52L3
NM_013315	TPTE
NM_013315	TPTE
NM_025244	TSGA10
NM_025244	TSGA10
NM_053006	TSSK2
NM_053006	TSSK2
NM_032037	TSSK6
NM_032037	TSSK6
BC011721	TUBA3C
BC011721	TUBA3C
NM_003323	TULP2
NM_003323	TULP2
NM_003348	UBE2N
NM_003348	UBE2N
NM_032663	USP30
AL137266	WBSCR19
NM_024763	WDR78
NM_032257	ZMYND12
NM_018555	ZNF331
NM_018555	ZNF331
NM_024835	GGNBP2
NM_014205	ZNHIT2
BC017592	ZNRF4
NM_015371
NM_015371
AL137538
AL137538
NM_015369
NM_015369
AL049301
AL049301
NM_032988
24410
AK057709
AK057709
NM_022471
D87009
AC006017
AC006017
NM_032988
AL137656
AL137656
AL096727
AL049975
AL049975
AL163279
AL163279
NM_016611
NM_016611
AL121980
AL121980
