# Supplementary material for: Testis transcriptome analysis in male infertility: new insight on the pathogenesis of oligo-azoospermia in cases with and without AZFc microdeletion
Source: BMC Genomics. 2010 Jun 24;11:401. doi: 10.1186/1471-2164-11-401 (PMC2996929; doi:10.1186/1471-2164-11-401)
Supplement: Additional file 2 — List of transcripts (along with the relative accession number) that are found upregulated in the cluster of patients with AZFc deletion. [file 1471-2164-11-401-S2.XLS]

## Sheet: supplementary table 2
ID: NCBI	Molecules
NM_000014	A2M
NM_000014	A2M
NM_005470	ABI1
NM_005470	ABI1
NM_015429	ABI3BP
NM_015429	ABI3BP
NM_052957	ACRC
NM_052957	ACRC
BC012290	ACYP2
BC012290	ACYP2
NM_006988	ADAMTS1
NM_004847	AIF1
NM_004847	AIF1
NM_004673	ANGPTL1
NM_004673	ANGPTL1
AF251295	AP1S2
NM_005717	ARPC5
NM_017680	ASPN
NM_017680	ASPN
AK057792	C1QC
NM_000587	C7
NM_000587	C7
NM_033138	CALD1
NM_033138	CALD1
AJ223812	CALD1
AJ223812	CALD1
NM_032587	CARD6
NM_015603	CCDC9
NM_005195	CEBPD
AL136770	CLDN12
AL136770	CLDN12
NM_005127	CLEC2B
NM_005127	CLEC2B
NM_001845	COL4A1	collagenase
NM_004375	COX11
NM_004375	COX11
BI825261	CST9L
BI825261	CST9L
BC017665	CXORF39
BC017665	CXORF39
AL136693	CYBRD1
AL136693	CYBRD1
NM_001920	DCN
NM_001920	DCN
NM_004660	DDX3Y (includes EG:8653)
NM_005509	DMXL1
AK027647	DNAJC10
BC009702	DNAJC19
NM_001433	ERN1 (includes EG:2081)
NM_001433	ERN1 (includes EG:2081)
AK026809	FAM122B
NM_000561	GSTM1 (includes EG:2944)
NM_000561	GSTM1 (includes EG:2944)
NM_001530	HIF1A
NM_001530	HIF1A
NM_014056	HIGD1A
AK057120	HMGB1 (includes EG:3146)
AK057120	HMGB1 (includes EG:3146)
NM_000414	HSD17B4
NM_012405	ICMT
NM_012405	ICMT
AL049265	IL6ST
NM_000216	KAL1
NM_000216	KAL1
AB058707	KIAA1804
NM_007054	KIF3A
AK025431	RELL1
NM_015364	LY96
BC015417	MAMDC2
BC015417	MAMDC2
AF339832	MBNL2
AK054814	MEIS4
AL080111	NEK7
AL080111	NEK7
AF247704	NKX3-1
NM_015392	NPDC1
NM_015392	NPDC1
NM_031438	NUDT12
NM_006213	PHKG1
NM_002658	PLAU
NM_002658	PLAU
NM_002667	PLN
NM_002788	PSMA3
NM_002788	PSMA3
AK055139	PTK2
NM_030665	RAI1
AK026955	RHBDD1
AK026955	RHBDD1
NM_000983	RPL22
AK022869	RPS6KA3 (includes EG:6197)
NM_006272	S100B
AY008268	SAR1A
AY008268	SAR1A
AK056001	SCARB2
AK056001	SCARB2
NM_006746	SCML1
NM_007214	SEC63
NM_007214	SEC63
AB033079	SERINC1
NM_003022	SH3BGRL
NM_003022	SH3BGRL
AL133047	SH3D19
AL133047	SH3D19
AL122071	SLC16A9
NM_003069	SMARCA1
NM_003069	SMARCA1
BC016015	SOD2
NM_004684	SPARCL1
NM_004684	SPARCL1
AK058171	SPATS1
AK058171	SPATS1
AK023762	SPTBN1
NM_021738	SVIL
AK055003	SYT9
AK055003	SYT9
AK025548	SEC62
NM_018374	TMEM106B
NM_021137	TNFAIP1
NM_021137	TNFAIP1
AK023204	TOR1AIP1
NM_003295	TPT1 (includes EG:7178)
NM_003295	TPT1 (includes EG:7178)
NM_015271	TRIM2
NM_015271	TRIM2
NM_006758	U2AF1
NM_006758	U2AF1
NM_013444	UBQLN2
AF000994	UTY
NM_003380	VIM
NM_004869	VPS4B
NM_005433	YES1	dasatinib
NM_005433	YES1	dasatinib
NM_013250	ZNF215
AK027866	ZNF462
AK027866	ZNF462
AK023175	ZWILCH
Z82188
AL133118
AL117598
AL442097
AK000819
AK000819
AK023598
BC003645
NM_006787
AL049449
BC014242
BC014242
AK026295
AK001020
AK001020
AL137344
AL137344
AL080315
AL080315
AL353946
AK057045
K00627
K00627
